# Supplementary material for: Dissatisfaction with Veterinary Services Is Associated with Leopard (Panthera pardus) Predation on Domestic Animals
Source: PLoS One. 2015 Jun 26;10(6):e0129221. doi: 10.1371/journal.pone.0129221 (PMC4483275; doi:10.1371/journal.pone.0129221)
Supplement: S1 Table — (XLS) [file pone.0129221.s002.xls]

## Sheet: database
VILLAGES	CONFLICTS, No-0, Yes-1	CATTLE KILLING, No-0, Yes-1	SHOATS KILLING, No-0, Yes-1	DOGS KILLING , No-0, Yes-1	CATTLE PRED. RATE, indiv/yr	SHOATS PRED. RATE, indiv/yr	DOG PRED. RATE, indiv/yr	VET SATISF, No-0, Yes-1	VEGET. COVER, 1 if 0-25%, 0 if >25%	LATITUDE	LONGITUDE	ELEV, m	POACHING, No-0, Yes-1	DISTANCE TO PROTECTED AREAS, km	VILLAGE ACCESS, km	PASTURE SIZE, ha	NUMBER OF LIVESTOCK OWNERS	PERCENT OF LIVESTOCK OWNERS	NUMBER OF SHEPHERDS	PERCENT OF SHEPHERDS	NO. CATTLE	NO. SHOATS	NO. DOGS	NO. HOUSEHOLDS	POPULATION	NO. MEN	PERCENT OF MEN
Armodloo	0	0	0	0	0	0	0	1	1	37.2973	56.1815	1237	0	1.63	1.71	300	50	23.7	8	3.79	50	1150	15	52	211	99	46.9
Bidak	0	0	0	0	0	0	0	1	1	37.2607	55.9271	1279	1	3.26	28.27	500	80		80		1	6000	40
Cheshmeh Khan	0	0	0	0	0	0	0	1	1	37.2952	56.1151	1179	1	0.13	0.24		100	21.1	10	2.11	35	3500	30	128	474	231	48.7
Dasht	0	0	0	0	0	0	0	1	1	37.3053	56.0089	1023	1	0.77	2.71	1000	500	44.17	120	10.6	10	4000	150	305	1132	562	49.6
Dasht Shad	1	0	1	0	0	40	0	0	1	37.2743	55.7637	1591	0	0.67	13.7	3500	200	16.34	200	16.34	50	20000	400	288	1224	603	49.3
Domanli	1	1	0	1	2	0	1	0	1	37.4736	55.6895	541	0	0.28	11.63	100	80	23.74	15	4.45	150	1000	20	70	337	161	47.8
Gharanki Jangel	1	1	1	1	1	4	5	0	1	37.5797	55.7903	454	0	0.88	25.43		250	30.71	3	0.37	300	600	15	147	814	399	49
Ghareh Yesar Bala	1	0	1	0	0	2	0	0	0	37.551	55.7336	367	0	2.89	19.45	50	50	26.6	10	5.32	50	300	20	40	188	91	48.4
Ghareh Yesar Paiin	0	0	0	0	0	0	0	1	1	37.5401	55.7267	366	0	2.73	18.14	200	40	10.18	10	2.54	85	650	20	81	393	188	47.8
Ghodeneh Bala	1	1	1	0	1	4	0	1	1	37.5649	55.7561	434	0	1.81	22.01	600	200	26.63	20	2.66	200	400	20	142	751	371	49.4
Ghodeneh Paiin	1	1	1	0	1	1	0	0	0	37.5593	55.7456	390	0	2.44	20.84	60	150	19.28	6	0.77	200	1000	40	125	778	408	52.4
Ghoshcheshmeh	1	1	1	0	2	7	0	0	1	37.4461	55.7557	943	1	0	5.82	100	105	28	105	28	200	600	51	74	375	181	48.3
Ghosheh So	0	0	0	0	0	0	0	0	1	37.6056	55.8204	530	1	4.1	30.46	500	500	42.19	20	1.69	150	5000	100	213	1185	592	50
Gorganduz	0	0	0	0	0	0	0	1	1	37.5144	55.7304	426	1	1.72	15.78	70	50	22.22	2	0.89	50	80	6	51	225	109	48.4
Khojeh Lar	1	1	0	0	1	0	0	1	1	37.549	55.7837	735	0	0	24.93	200	25	20	8	6.4	75	800	20	23	125	62	49.6
Khojeh Yapaghi	1	0	0	1	0	0	1	1	1	37.4938	55.7177	486	1	1.72	13.24	120	200	35.34	5	0.88	100	500	10	134	566	258	45.6
Kondoskouh	1	0	1	1	0	2	1	0	1	37.3066	55.766	1131	1	0	10.11	200	60	27.27	12	5.45	0	1200	40	57	220	101	45.9
Korlar	0	0	0	0	0	0	0	1	0	37.4802	55.7038	490	0	1.38	11.67	100	108	21.6	8	1.6	100	400	20	126	500	208	41.6
Lohondar	0	0	0	0	0	0	0	1	1	37.5601	55.9672	1054	0	4.27	60.67	3000	120	21.98	8	1.47	250	2000	40	97	546	263	48.2
Orjanli	1	1	1	0	2	7	0	0	0	37.4787	55.6918	530	1	1	11.96	100	200	20.1	50	5.03	250	1500	40	201	995	472	47.4
Souvar Bala	1	1	1	1	4	19	6	0	0	37.4468	55.7189	722	0	0	7.68	100	60	20.91	20	6.97	100	1000	80	62	287	134	46.7
Souvar Paiin	1	0	0	1	0	0	3	0	1	37.4627	55.6933	590	0	0.19	10.55	10	130	26.37	8	1.62	150	700	25	106	493	235	47.7
Souvar Vassat	0	0	0	0	0	0	0	1	1	37.445	55.7031	608	0	0.78	9.09	150	35	22.58	3	1.94	100	400	15	33	155	70	45.2
Tangerah	1	0	1	1	0	27	12	0	1	37.3971	55.7793	469	1	0	0		400	33.09	8	0.66	20	450	30	292	1209	549	45.4
Terjenli	1	0	1	0	0	1	0	1	1	37.3956	55.7634	440	0	0.63	0	200	20	1.72	10	0.86	50	500	54	313	1162	569	49
Totli Tomak	1	1	0	0	8	0	0	1	1	37.4812	55.7277	605	0	0.31	11.58	10	45	17.93	2	0.8	100	200	30	59	251	120	47.8
Yanbolagh	0	0	0	0	0	0	0	1	1	37.6143	55.9943	848	1	10.41	45.46	450	500	29.27	30	1.76	450	3000	90	345	1708	828	48.5
Yekeh Ghozz Bala	1	1	1	0	1	5	0	0	1	37.4755	55.6244	460	1	3.37	17.98	200	400	22.12	60	3.32	600	3700	120	379	1808	868	48
Yekeh Ghozz Paiin	0	0	0	0	0	0	0	0	0	37.462	55.6225	469	1	3.58	16.46	120	210	32.11	8	1.22	205	600	30	148	654	310	47.4
Yel Cheshmeh Bala	0	0	0	0	0	0	0	1	1	37.5827	55.8748	603	1	1.76	33.85	1000	300	27.99	20	1.87	400	5000	80	198	1072	539	50.3
Yel Cheshmeh Jadid	0	0	0	0	0	0	0	1	1	37.5712	55.8174	474	1	0.66	27.85	100	108	26.21	16	3.88	300	4000	50	56	412	197	47.8
Yel Cheshmeh Paiin	0	0	0	0	0	0	0		1	37.5768	55.8456	536	1	0.22	31.02		270	22.41	25	2.07	300	3000	50	227	1205	595	49.4
Zav-e-Bala	1	1	0	1	1	0	1	0	1	37.5191	55.7525	490	0	0.45	16.32	400	140	31.6	10	2.26	130	500	50	98	443	196	44.2
Zav-e-Paiin	0	0	0	0	0	0	0	0	1	37.5076	55.745	496	0	0.2	14.98		90	23.62	3	0.79	130	120	55	89	381	175	45.9
				TOTAL	24	119	30

## Sheet: notes on colors
	villages
	predictor variables
	response variables
